# Supplementary material for: Uptake and determinants of HPV vaccination in South Asia: a systematic review and meta-analysis
Source: Front Public Health. 2024 Dec 11;12:1453704. doi: 10.3389/fpubh.2024.1453704 (PMC11668735; doi:10.3389/fpubh.2024.1453704)
Supplement: Supplementary file 1 [file Table_1.xlsx]

## Sheet: Sheet1
Author	D1	D2	D3	D4	D5	D6	D7	D8	D9	D10	D11	D12	D13	D14	Overall	Weight
Shamsi 2024	Low	Low	High	Low	Low	High	High	Low	Low	High	Low	Not applicable	Not applicable	Low	Not applicable	480
Shafiq 2023	Low	Low	Low	Low	Low	High	High	Low	Low	High	Low	Not applicable	Not applicable	High	Not applicable	250
Qayum 2022	Low	Low	Low	Low	Low	High	High	Low	Low	High	Low	Not applicable	Not applicable	Low	Not applicable	400
Qayum 2021	Low	Low	Low	Low	Low	High	High	Low	Low	High	Low	Not applicable	Not applicable	Low	Not applicable	956
Chellapandian 2021	Low	Low	High	Low	Low	High	High	Low	Low	High	Low	Not applicable	Not applicable	Low	Not applicable	318
Baussano 2021	Low	Low	Low	Low	Low	High	High	Low	Low	High	Low	Not applicable	Not applicable	High	Not applicable	909
Jacob 2021	Low	Low	Low	Low	Low	High	High	Low	Low	High	Low	Not applicable	Not applicable	High	Not applicable	403
Sharma 2021	Low	Low	Low	Low	Low	High	High	Low	Low	High	Low	Not applicable	Not applicable	Low	Not applicable	397
Banik 2020	Low	Low	Low	Low	Low	High	High	Low	Low	High	Low	Not applicable	Not applicable	Low	Not applicable	600
Rehman 2020	Low	Low	Low	Low	Low	High	High	Low	Low	High	Low	Not applicable	Not applicable	Low	Not applicable	1020
Hirania 2020	Low	Low	Low	Low	Low	High	High	Low	Low	High	Low	Not applicable	Not applicable	High	Not applicable	384
Padmanabha 2019	Low	Low	Low	Low	High	High	High	Low	Low	High	Low	Not applicable	Not applicable	High	Not applicable	263
Shaikh 2019	Low	Low	High	Low	Low	High	High	Low	Low	High	Low	Not applicable	Not applicable	High	Not applicable	400
Sharma 2019	Low	Low	Low	Low	Low	High	High	Low	Low	High	Low	Not applicable	Not applicable	High	Not applicable	230
Zaheer 2017	Low	Low	Low	Low	Low	High	High	Low	Low	High	Low	Not applicable	Not applicable	Low	Not applicable	1038
Rashid 2016	Low	Low	Low	Low	Low	High	High	Low	Low	High	Low	Not applicable	Not applicable	Low	Not applicable	1580
Swarnapriya 2015	Low	Low	Low	Low	Low	High	High	Low	Low	High	Low	Not applicable	Not applicable	Low	Not applicable	957

## Sheet: Sheet2
	Was the research question or objective in this paper clearly stated?	Was the study population clearly specified and defined?	Was the participation rate of eligible persons at least 50%?	Were all the subjects selected or recruited from the same or similar populations (including the same time period)? Were inclusion and exclusion criteria for being in the study prespecified and applied uniformly to all participants?	Was a sample size justification, power description, or variance and effect estimates provided?	For the analyses in this paper, were the exposure(s) of interest measured prior to the outcome(s) being measured?	Was the timeframe sufficient so that one could reasonably expect to see an association between exposure and outcome if it existed?	For exposures that can vary in amount or level, did the study examine different levels of the exposure as related to the outcome (e.g., categories of exposure, or exposure measured as continuous variable)?	Were the exposure measures (independent variables) clearly defined, valid, reliable, and implemented consistently across all study participants?	Was the exposure(s) assessed more than once over time?	Were the outcome measures (dependent variables) clearly defined, valid, reliable, and implemented consistently across all study participants?	Were the outcome assessors blinded to the exposure status of participants?	Was loss to follow-up after baseline 20% or less?	Were key potential confounding variables measured and adjusted statistically for their impact on the relationship between exposure(s) and outcome(s)?
